# Supplementary material for: PI3K and Inhibitor of Apoptosis Proteins Modulate Gentamicin- Induced Hair Cell Death in the Zebrafish Lateral Line
Source: Front Cell Neurosci. 2017 Oct 18;11:326. doi: 10.3389/fncel.2017.00326 (PMC5651234; doi:10.3389/fncel.2017.00326)
Supplement: Supplementary file 1 [file Table_1.XLSX]

## Sheet: Sheet1
Compound Name	Molecule or pathway targeted	Gene name	Accession number	NCBI Gene ID (human)	NCBI Gene ID (zebrafish)	Ensembl	Global without bax and caspase	Gentamicin analysis	Neomycin analysis
Bax channel blocker	Bax	Bax	AF231015	581	58081	BCL2L4	bcl2l4		X
Bax channel blocker	Bax	JNK	NP_571796.1	5599		JKAMPP1	JKAMPP1		X
Bax channel blocker	Bax	Puma	DQ860151	637		BBC3	BBC3		X				Genes used for as input for the cell signaling pathway analysis
Bax channel blocker	Bax	Bid	DQ860155	637	559425	BID			X				The gene list was generated by conducting a literature search to determine the gene targets of the compound listed in column A.
													Column A compounds were drawn from Coffin et al. 2013a, 2013b.
PFTα	p53	p53	NM_001271820.1	7157	30590			X	X				Genes were used for the gentamicin analysis, neomycin analysis, or both, based on the whether or not the starting compound preventing neomycin or gentamicin toxicity in the 2013 studies.
PFTα	p53	HSF1	NM_131600	3297		HSF1	HSF1	X	X
PFTα	p53	hipk2	NM_001099985	11184		HIPK2	HIPK2	X	X
Ucf-101	Omi/HtrA2	cytochrome-c	NM_001002068	54205	415158	CYCS	CYCSB	X	X
Ucf-102	Omi/HtrA2	caspase 8	NM_131510	841	58022	casp8		X
Ucf-103	Omi/HtrA2	caspase 2	NM_001042695	835	373118	casp2		X
Ucf-104	Omi/HtrA2	caspase 9	NM_001007404	836		casp9		X
FUT-175	Serine proteases	SPI-1	AF321099	6688		pu1	pu1	X
FUT-175	Serine proteases	BH3	NM_001079826	637		bida	bida	X
FUT-175	Serine proteases	apaf1	NM_131608	317		apaf1	apaf1	X
FUT-175	Serine proteases	casp 3	NM_131877	836		casp3		X
FUT-175	Serine proteases	Bcl2	NM_001030253	596		bcl2a	bcl2a	X
Z-LLF-CHO	Proteasome	Hsp40	NM_199662	3337	323922	dnaja1	dnaja1	X	X
Z-LLF-CHO	Proteasome	Hsp70	AF210640	3303	560210		hsp70	X	X
Z-LLF-CHO	Proteasome	26S proteasome	NM_001002112	5710	415202	psmd4a	psmd4a	X	X
Leupeptin	Calpains	cast	NM_001130591	831	563084	cast	cast	X	X
Leupeptin	Calpains	src	NM_001003837	6714	325084	src	src	X	X
Leupeptin	Calpains	rab1a	NM_001007161	5861		rab1a	rab1a	X	X
3-MA	Autophagy	atg5	NM_001009914	9474	494180	atg5	atg5	X	X
3-MA	Autophagy	atg12	NM_001246200	9140	570965	atg12	atg12	X	X
3-MA	Autophagy	mtor	NM_001077211	2475	324254	FRAP	FRAP	X	X
3-MA	Autophagy	atg13	NM_200433	9776	378837	atg13	atg13	X	X
3-MA	Autophagy	sqstm1	NM_213173	8878	406452	sqstm1	sqstm1	X	X
3-MA	Autophagy	lamp2	NM_001013533	3920	541406	lamp2	lamp2	X	X
D-methionine	Oxidative Stress	SOD1	NM_131294	6647	30553	sod1	sod1	X
D-methionine	Oxidative Stress	cdkn1a	NM_001128420	1026		cdkn1a	cdkn1a	X
D-methionine	Oxidative Stress	c-Jun	DQ003340	3725		jun	jun	X
D-methionine	Oxidative Stress	cdc42	NM_200632	998		cdc42	cdc42	X
D-methionine	Oxidative Stress	mapkkk7	NM_001190306	6885		map2k7	map2k7	X
D-methionine	Oxidative Stress	mapkk1	HM031079	5604		map2k1	map2k1	X
D-methionine	Oxidative Stress	mef2c	U66569	4208		mef2c	mef2c	X
D-methionine	Oxidative Stress	mapkk5	NM_001114317	5607		map2k5	map2k5	X
